# Supplementary material for: Development and Validation of the New Liquid Chromatography-Tandem Mass Spectrometry Method for the Determination of Unbound Tacrolimus in the Plasma Ultrafiltrate of Transplant Recipients
Source: Pharmaceutics. 2022 Mar 12;14(3):632. doi: 10.3390/pharmaceutics14030632 (PMC8951301; doi:10.3390/pharmaceutics14030632)
Supplement: Supplementary file 1 [file pharmaceutics-14-00632-s001.zip]

Archive with 1 entries (1 files):
- pharmaceutics-1611311.pdf
